# Supplementary material for: Wine consumption, Mediterranean diet, and cardiovascular risk in two Spanish cohorts
Source: Eur Heart J. 2026 Feb 11;47(27):3591–606. doi: 10.1093/eurheartj/ehaf1081 (PMC13364079; doi:10.1093/eurheartj/ehaf1081)
Supplement: ehaf1081_Supplementary_Data [file ehaf1081_supplementary_data.zip]

Archive with 9 entries (9 files):
- Supplementary Table 1.docx
- Supplementary Table 2.docx
- Supplementary Table 3.docx
- Supplementary table 4.docx
- Supplementary Table 5.docx
- Supplementary Table 6.docx
- Supplementary table 7.docx
- Supplementary Table 8.docx
- Supplementary Table 9.docx
